# Supplementary material for: Association of Habitual Dietary Intake with Liver Iron—A Population-Based Imaging Study
Source: Nutrients. 2021 Dec 28;14(1):132. doi: 10.3390/nu14010132 (PMC8746950; doi:10.3390/nu14010132)
Supplement: Supplementary file 1 [file nutrients-14-00132-s001.zip]

Archive with 1 entries (1 files):
- nutrients-1504977-supplementary.pdf
